# Supplementary material for: The Effects of Nano-Curcumin Supplementation on Risk Factors for Cardiovascular Disease: A GRADE-Assessed Systematic Review and Meta-Analysis of Clinical Trials
Source: Antioxidants (Basel). 2021 Jun 24;10(7):1015. doi: 10.3390/antiox10071015 (PMC8300831; doi:10.3390/antiox10071015)
Supplement: Supplementary file 1 [file antioxidants-10-01015-s001.zip]

Archive with 1 entries (1 files):
- antioxidants-1255465-supplementary.pdf
